# Supplementary material for: Metabolic Dysfunction-Associated Steatotic Liver Disease in Inflammatory Bowel Disease: A Cross-Sectional Study of Prevalence and Associated Factors
Source: Metabolites. 2026 Jun 26;16(7):450. doi: 10.3390/metabo16070450 (PMC13414004; doi:10.3390/metabo16070450)
Supplement: Supplementary file 1 [file metabolites-16-00450-s001.zip]

Archive with 1 entries (1 files):
- metabolites-4357724-supplementary.pdf
